# Supplementary material for: The MYB-CC Transcription Factor PHOSPHATE STARVATION RESPONSE-LIKE 7 (PHL7) Functions in Phosphate Homeostasis and Affects Salt Stress Tolerance in Rice
Source: Plants (Basel). 2024 Feb 26;13(5):637. doi: 10.3390/plants13050637 (PMC10933727; doi:10.3390/plants13050637)
Supplement: Supplementary file 1 [file plants-13-00637-s001.zip]

Archive with 1 entries (1 files):
- plants-2869902-supplementary.pdf
